# Supplementary material for: Sound source localization patterns and bilateral cochlear implants: Age at onset of deafness effects
Source: PLoS One. 2022 Feb 8;17(2):e0263516. doi: 10.1371/journal.pone.0263516 (PMC8824335; doi:10.1371/journal.pone.0263516)
Supplement: S1 File — This code can be used in R on the S1 Dataset to reproduce the regression analyses included in this manuscript. (R) [file pone.0263516.s003.R]

# This R script is written to replicate the regression analyses included 
# in Results section of the manuscript. It requires the S1_Dataset.csv 
# and S2_Dataset.csv files to be in the same working directory to 
# operate properly. The libraries loaded in the 'Prepare workspace' 
# section need to be installed before they can be used on your machine.
# 
# Sean R. Anderson - sean.hearing@gmail.com

# Prepare workspace
rm(list=ls())
library(lattice)
library(car)
library(MASS)
library(lme4)
library(lmerTest)
set.seed(5219)

# Read in the dataset
dat <- read.csv('S1_Dataset.csv',head=T)
dat.by.targ <- read.csv('S2_Dataset.csv',head=T)

# Regression analysis in Root-mean-square error section
  # Associated with Fig 4A
summary(lm(formula = RMS ~ OnsetGroup + TestingAge, 
           data = dat))

  # Associated with Table 2
    # Compute squared target angle
dat.by.targ$targ.sq <- dat.by.targ$TargAz^2
    # Merge with original dataset
dat.by.targ <- merge(dat.by.targ,dat,by='SubID')
    # Compute log-transformed RMS error
dat.by.targ$log.rms <- log(dat.by.targ$RMSByTarg)

  # Complete regression
summary(lmer(log.rms ~ OnsetGroup * targ.sq
              + (1 | SubID),
              REML = F,
              data = dat.by.targ))

# Regression analysis in Localization sensitivity analysis section
  # Associated with Fig 4B
summary(lm(formula = LSI ~ OnsetGroup + TestingAge, 
           data = dat))

# Correlation between RMS error and LSI, associated with Fig 4C
summary(lm(RMS ~ LSI,
           data = dat))

# Regression analysis in Four-parameter logistic functions section
  # Associated with Fig 5A
summary(lm(A.B ~ OnsetGroup + TestingAge,
           data = dat))

  # Associated with Fig 5B
summary(lm(LogisticSlope ~ OnsetGroup + TestingAge,
           data = dat))
