# Supplementary material for: Sound source localization patterns and bilateral cochlear implants: Age at onset of deafness effects
Source: PLoS One. 2022 Feb 8;17(2):e0263516. doi: 10.1371/journal.pone.0263516 (PMC8824335; doi:10.1371/journal.pone.0263516)
Supplement: S1 Dataset — This is dataset can be used with S1 File to reproduce the regression analyses in this manuscript. (CSV) [file pone.0263516.s004.csv]

SubID	OnsetGroup	TestingAge	RMS	LSI	A-B	LogisticSlope
IAG	0	56.25	55.585528	1.256943	76.4033	-16.9246
IAJ	0	66.16666667	24.568272	3.114089	129.6631	-20.9147
IAU	0	66.75	36.585828	2.831164	104.4011	-15.2145
IAZ	1	81.08333333	53.046223	0.527284	21.3514	-30.3367
IBA	0	74.91666667	68.218226	0.123694	7.9835	-0.4535
IBD	1	82.25	35.58819	3.193298	69.3028	-12.5676
IBF	1	63.66666667	25.429779	3.481499	79.8493	-15.3537
IBJ	1	30.66666667	26.744535	3.420505	96.8645	-17.591
IBK	1	72.25	18.978751	3.497165	135.1501	-25.4332
IBM	1	57.5	23.201558	3.390411	104.2321	-15.8099
IBN	0	64.91666667	29.266651	2.857781	120.0102	-13.0976
IBO	1	47.25	22.041508	3.419987	127.2742	-21.1949
IBP	1	62.66666667	31.528322	2.985012	134.6995	-15.2026
IBQ	1	81	36.866997	2.401557	123.0645	-16.7876
IBR	1	57.41666667	59.634942	2.060859	43.5009	-10.9739
IBX	1	70.5	19.878314	3.443251	123.33	-16.8824
IBY	1	48.91666667	24.411386	3.353033	150.403	-17.5335
IBZ	1	44.16666667	21.526809	3.162825	118.7804	-13.9714
ICA	1	52.25	22.0854	3.154771	108.4084	-13.7517
ICB	1	61.91666667	24.928529	3.387401	161.3773	-18.1354
ICC	1	66.75	32.339808	2.627833	121.1659	-11.1433
ICD	0	54.41666667	34.399765	2.521605	125.9364	-3.8268
ICE	1	72.83333333	26.980045	3.094303	131.4539	-15.5423
ICF	1	70.33333333	27.022668	3.149102	98.4237	-18.0482
ICG	0	50.08333333	25.874393	3.064738	122.9996	-21.2694
ICH	0	32.41666667	24.343377	3.365916	115.6416	-18.1968
ICI	1	54.5	27.079998	3.106357	112.8104	-16.3553
ICJ	1	63.41666667	68.100622	1.080285	43.7473	-0.4466
ICK	1	69.66666667	27.429527	3.008977	133.5917	-21.9404
ICL	0	45.41666667	33.094866	2.643193	110.7446	-9.373
ICM	1	59.5	29.473509	3.326617	125.1099	-41.0444
ICN	1	40	30.851597	2.751739	132.686	-12.5068
ICO	0	32.83333333	25.09309	2.881412	121.8712	-12.0025
ICP	0	50.66666667	55.958506	1.203247	113.4167	-90.4812
ICQ	0	19.25	46.667093	2.011364	146.0026	-37.8602
ICR	1	59.75	44.500227	2.8051	31.1508	-15.4798
ICS	1	85.91666667	50.944759	1.773917	45.2452	-20.4044
ICT	1	21.33333333	18.603527	3.612596	149.6138	-22.2877
ICV	1	58.41666667	27.517586	3.205056	124.6569	-19.0511
ICW	0	21.33333333	54.393079	1.679499	93.2929	-18.7036
ICX	1	74.41666667	23.167657	3.237543	121.8084	-17.9123
ICZ	0	20.83333333	26.486541	3.165982	115.5138	-17.4776
IDA	1	48.66666667	23.383455	3.219674	130.2991	-15.0636
IDB	1	71.33333333	25.990754	3.131182	110.8724	-18.1565
IDC	1	64.66666667	24.77265	3.034625	128.402	-17.4785
IDD	0	18.16666667	33.058587	2.464052	124.3938	-10.0393
IDE	1	70.58333333	24.15658	3.446816	112.9247	-19.1371
IDF	0	18.75	34.838474	2.488081	101.633	-12.8706
