# Supplementary material for: Sound source localization patterns and bilateral cochlear implants: Age at onset of deafness effects
Source: PLoS One. 2022 Feb 8;17(2):e0263516. doi: 10.1371/journal.pone.0263516 (PMC8824335; doi:10.1371/journal.pone.0263516)
Supplement: S2 Dataset — This is dataset can be used with S1 File to reproduce the regression analyses in this manuscript. (CSV) [file pone.0263516.s005.csv]

SubID	TargAz	RMSByTarg
IAG	-90	84.8213531
IAG	-80	50.39566576
IAG	-70	57.13895037
IAG	-60	49.91534812
IAG	-50	46.73644669
IAG	-40	21.71071946
IAG	-30	72.04213372
IAG	-20	61.62513513
IAG	-10	48.91669036
IAG	0	51.96963025
IAG	10	52.90305704
IAG	20	37.54925839
IAG	30	51.78365362
IAG	40	36.81462478
IAG	50	34.60811098
IAG	60	51.04993187
IAG	70	56.87648355
IAG	80	61.92069831
IAG	90	85.97033971
IAJ	-90	44.06822664
IAJ	-80	14.5185895
IAJ	-70	19.50739773
IAJ	-60	17.93664617
IAJ	-50	23.75403677
IAJ	-40	24.94592407
IAJ	-30	19.61001554
IAJ	-20	21.36012994
IAJ	-10	9.500161816
IAJ	0	9.128769844
IAJ	10	30.52500611
IAJ	20	27.41441388
IAJ	30	31.06430076
IAJ	40	21.44112063
IAJ	50	23.49623624
IAJ	60	20.62335832
IAJ	70	14.86680622
IAJ	80	30.89054555
IAJ	90	33.77654433
IAU	-90	69.44226067
IAU	-80	55.79265559
IAU	-70	38.97709261
IAU	-60	52.66869212
IAU	-50	34.91200011
IAU	-40	24.74079182
IAU	-30	33.04817132
IAU	-20	24.62847776
IAU	-10	19.08531896
IAU	0	28.33887616
IAU	10	43.31737364
IAU	20	34.06726332
IAU	30	38.82138333
IAU	40	24.02663793
IAU	50	26.73557685
IAU	60	19.69966
IAU	70	19.20323762
IAU	80	18.73363493
IAU	90	39.60732854
IAZ	-90	92.19470618
IAZ	-80	87.51692717
IAZ	-70	71.77252975
IAZ	-60	61.47219691
IAZ	-50	53.11308346
IAZ	-40	45.71649138
IAZ	-30	32.21255929
IAZ	-20	23.44356054
IAZ	-10	13.81869606
IAZ	0	9.458763985
IAZ	10	7.864695103
IAZ	20	16.35482903
IAZ	30	25.74091464
IAZ	40	35.10215693
IAZ	50	43.25027473
IAZ	60	53.64627087
IAZ	70	61.0659133
IAZ	80	68.46531534
IAZ	90	78.71084793
IBA	-90	59.77206825
IBA	-80	54.80973511
IBA	-70	47.3197702
IBA	-60	39.8549175
IBA	-50	28.14828592
IBA	-40	20.98157255
IBA	-30	12.72802834
IBA	-20	14.39157913
IBA	-10	27.53258634
IBA	0	33.02930232
IBA	10	43.30362216
IBA	20	54.89650946
IBA	30	75.27784498
IBA	40	77.01666796
IBA	50	87.12632279
IBA	60	101.6012945
IBA	70	104.576815
IBA	80	113.5997785
IBA	90	128.070304
IBD	-90	64.31229044
IBD	-80	74.65711106
IBD	-70	56.19725012
IBD	-60	36.6564126
IBD	-50	26.34727066
IBD	-40	26.5118029
IBD	-30	22.55716477
IBD	-20	28.73129724
IBD	-10	28.67792953
IBD	0	28.91397799
IBD	10	26.63038603
IBD	20	19.67426461
IBD	30	18.08145022
IBD	40	11.89478611
IBD	50	9.863082905
IBD	60	11.17365878
IBD	70	23.49410544
IBD	80	36.80824515
IBD	90	41.72923353
IBF	-90	49.81798211
IBF	-80	43.86126017
IBF	-70	33.48022721
IBF	-60	21.75479116
IBF	-50	16.65205989
IBF	-40	8.236530196
IBF	-30	4.973631463
IBF	-20	4.292228132
IBF	-10	8.222998589
IBF	0	4.773528841
IBF	10	9.273973478
IBF	20	7.9500934
IBF	30	5.949651648
IBF	40	8.249673682
IBF	50	14.51834729
IBF	60	25.80959584
IBF	70	38.20664445
IBF	80	42.32331296
IBF	90	37.39356085
IBJ	-90	63.73391899
IBJ	-80	53.18871286
IBJ	-70	26.10791333
IBJ	-60	14.57712696
IBJ	-50	16.63732791
IBJ	-40	18.71745326
IBJ	-30	19.64113717
IBJ	-20	8.293159519
IBJ	-10	9.558699713
IBJ	0	4.313936362
IBJ	10	7.929593483
IBJ	20	8.563880787
IBJ	30	15.1999648
IBJ	40	17.35721711
IBJ	50	14.84694028
IBJ	60	19.29943508
IBJ	70	21.49431271
IBJ	80	27.70611738
IBJ	90	46.1582599
IBK	-90	21.11469158
IBK	-80	26.86446915
IBK	-70	23.57595134
IBK	-60	14.09302307
IBK	-50	9.68974043
IBK	-40	19.2804538
IBK	-30	16.80152564
IBK	-20	17.91998884
IBK	-10	9.809976989
IBK	0	5.45583195
IBK	10	12.29663628
IBK	20	14.53109166
IBK	30	14.74729563
IBK	40	16.70462621
IBK	50	10.91575878
IBK	60	14.65902332
IBK	70	16.01037055
IBK	80	24.02928144
IBK	90	41.54990496
IBM	-90	39.7572482
IBM	-80	24.18599034
IBM	-70	32.55863214
IBM	-60	22.4826602
IBM	-50	16.42802815
IBM	-40	19.20791392
IBM	-30	24.61423172
IBM	-20	11.7133181
IBM	-10	17.11421128
IBM	0	7.485920767
IBM	10	10.48176259
IBM	20	15.16650518
IBM	30	11.21317858
IBM	40	18.24404216
IBM	50	12.7956843
IBM	60	18.39594357
IBM	70	33.50084618
IBM	80	33.92177346
IBM	90	34.13065189
IBN	-90	48.16085846
IBN	-80	40.85102379
IBN	-70	21.07982762
IBN	-60	19.27134172
IBN	-50	22.2361265
IBN	-40	29.95166178
IBN	-30	26.64058314
IBN	-20	32.70405262
IBN	-10	23.23717955
IBN	0	10.63712045
IBN	10	33.73008376
IBN	20	23.46548624
IBN	30	33.37800157
IBN	40	30.71579881
IBN	50	24.25776064
IBN	60	17.13138585
IBN	70	21.94114826
IBN	80	29.24225587
IBN	90	41.00841295
IBO	-90	50.51008275
IBO	-80	50.38838869
IBO	-70	28.1149848
IBO	-60	17.79683721
IBO	-50	11.38592553
IBO	-40	8.641316165
IBO	-30	18.79512864
IBO	-20	20.01065943
IBO	-10	19.71571714
IBO	0	17.28517256
IBO	10	11.05875927
IBO	20	12.46902488
IBO	30	4.806914554
IBO	40	11.25570079
IBO	50	10.18541199
IBO	60	17.59870894
IBO	70	20.45060033
IBO	80	8.315466966
IBO	90	7.750212195
IBP	-90	9.894074978
IBP	-80	9.186852413
IBP	-70	13.97508605
IBP	-60	22.68637124
IBP	-50	32.75387321
IBP	-40	42.19734334
IBP	-30	47.09111555
IBP	-20	50.37305352
IBP	-10	38.39553707
IBP	0	22.72229696
IBP	10	30.98867433
IBP	20	26.56953949
IBP	30	29.7922649
IBP	40	22.751935
IBP	50	21.36706913
IBP	60	19.54932198
IBP	70	37.89273753
IBP	80	34.72591611
IBP	90	43.14168139
IBQ	-90	42.77572399
IBQ	-80	36.15720774
IBQ	-70	29.24597101
IBQ	-60	17.18247451
IBQ	-50	27.39950091
IBQ	-40	30.88989966
IBQ	-30	39.73734875
IBQ	-20	39.4972062
IBQ	-10	49.12586619
IBQ	0	36.35354402
IBQ	10	49.82750151
IBQ	20	35.9194094
IBQ	30	44.35268739
IBQ	40	59.66479575
IBQ	50	39.14444213
IBQ	60	25.78151849
IBQ	70	21.32723184
IBQ	80	25.25122036
IBQ	90	19.14745696
IBR	-90	113.1218153
IBR	-80	104.0720686
IBR	-70	90.56179076
IBR	-60	77.14075188
IBR	-50	77.40124391
IBR	-40	62.49289469
IBR	-30	53.63475853
IBR	-20	50.12151848
IBR	-10	55.37587756
IBR	0	48.67328698
IBR	10	52.72430416
IBR	20	36.92504512
IBR	30	30.99891128
IBR	40	33.60994819
IBR	50	23.91885855
IBR	60	16.62767866
IBR	70	18.25979515
IBR	80	24.96752566
IBR	90	32.91996635
IBX	-90	34.45540067
IBX	-80	18.39384239
IBX	-70	12.8123354
IBX	-60	13.99311173
IBX	-50	11.96965073
IBX	-40	22.51989511
IBX	-30	33.22660031
IBX	-20	19.60680843
IBX	-10	16.29627122
IBX	0	7.995501327
IBX	10	8.068402477
IBX	20	5.723107751
IBX	30	7.723974823
IBX	40	12.9282304
IBX	50	13.1391874
IBX	60	15.05984113
IBX	70	22.9289812
IBX	80	29.61037319
IBX	90	32.02968314
IBY	-90	18.01678367
IBY	-80	19.54568256
IBY	-70	22.26915133
IBY	-60	17.77096014
IBY	-50	24.73788368
IBY	-40	22.61825387
IBY	-30	22.0861045
IBY	-20	18.70728542
IBY	-10	22.71643414
IBY	0	16.96303106
IBY	10	36.79543096
IBY	20	25.01291602
IBY	30	35.45778202
IBY	40	38.40208083
IBY	50	31.28415982
IBY	60	21.9860354
IBY	70	14.91318484
IBY	80	21.19203636
IBY	90	13.08013241
IBZ	-90	32.80122992
IBZ	-80	25.44980299
IBZ	-70	13.58350662
IBZ	-60	15.71839817
IBZ	-50	21.2719707
IBZ	-40	19.35784535
IBZ	-30	21.3956917
IBZ	-20	13.2406724
IBZ	-10	13.20586202
IBZ	0	11.57113544
IBZ	10	17.92911667
IBZ	20	22.93320476
IBZ	30	20.68236412
IBZ	40	16.33144251
IBZ	50	22.00094323
IBZ	60	12.97692587
IBZ	70	20.12398832
IBZ	80	29.40896594
IBZ	90	37.79913336
ICA	-90	40.03337938
ICA	-80	29.44054601
ICA	-70	29.04886933
ICA	-60	21.28847727
ICA	-50	10.79909666
ICA	-40	11.23379839
ICA	-30	20.63013953
ICA	-20	10.79216906
ICA	-10	12.91524576
ICA	0	6.881208959
ICA	10	11.03735081
ICA	20	23.72643293
ICA	30	23.69203705
ICA	40	22.50398102
ICA	50	13.70463297
ICA	60	15.41345324
ICA	70	23.3007276
ICA	80	25.96760474
ICA	90	32.83375093
ICB	-90	9.604080525
ICB	-80	16.94696528
ICB	-70	14.6042848
ICB	-60	24.58900251
ICB	-50	33.89663781
ICB	-40	44.864977
ICB	-30	37.28647183
ICB	-20	23.00244671
ICB	-10	13.07004492
ICB	0	14.39294258
ICB	10	10.34053515
ICB	20	18.51146192
ICB	30	32.15088954
ICB	40	29.24491063
ICB	50	32.91977966
ICB	60	23.84657232
ICB	70	12.38392997
ICB	80	23.82037352
ICB	90	21.19894038
ICC	-90	53.11273539
ICC	-80	37.75618431
ICC	-70	20.34334112
ICC	-60	30.46858475
ICC	-50	16.79342396
ICC	-40	22.69131958
ICC	-30	23.41236561
ICC	-20	24.31365129
ICC	-10	33.95650585
ICC	0	50.82838957
ICC	10	41.26873219
ICC	20	46.25552738
ICC	30	37.93378307
ICC	40	35.14784368
ICC	50	27.85527866
ICC	60	13.25853304
ICC	70	13.08123165
ICC	80	16.07278048
ICC	90	26.78004256
ICD	-90	54.34945665
ICD	-80	24.6004692
ICD	-70	17.04087606
ICD	-60	22.39408519
ICD	-50	26.35157427
ICD	-40	37.11229044
ICD	-30	33.9668318
ICD	-20	43.76057027
ICD	-10	51.72397574
ICD	0	50.19792604
ICD	10	42.49778734
ICD	20	45.00210885
ICD	30	29.39597591
ICD	40	23.27903279
ICD	50	16.81604849
ICD	60	19.52775748
ICD	70	19.48863711
ICD	80	22.11212676
ICD	90	31.70046975
ICE	-90	23.2686751
ICE	-80	30.36043594
ICE	-70	16.79200875
ICE	-60	23.40631386
ICE	-50	17.11575655
ICE	-40	23.26646014
ICE	-30	27.23034767
ICE	-20	34.008927
ICE	-10	34.30853147
ICE	0	29.06669562
ICE	10	26.54255169
ICE	20	27.65173018
ICE	30	30.82708019
ICE	40	27.5761465
ICE	50	25.70009415
ICE	60	13.36449243
ICE	70	25.87463594
ICE	80	29.19520131
ICE	90	34.98071592
ICF	-90	41.74876157
ICF	-80	41.08992217
ICF	-70	30.8886189
ICF	-60	26.55426944
ICF	-50	19.12923387
ICF	-40	13.51291134
ICF	-30	19.29511551
ICF	-20	10.7574117
ICF	-10	9.564159217
ICF	0	6.760735675
ICF	10	11.98737422
ICF	20	14.21047564
ICF	30	27.86453581
ICF	40	21.06445327
ICF	50	17.69346715
ICF	60	29.30196291
ICF	70	38.13988956
ICF	80	44.3386757
ICF	90	37.97400435
ICG	-90	36.7063577
ICG	-80	34.8535139
ICG	-70	29.74412224
ICG	-60	23.30621091
ICG	-50	22.49501614
ICG	-40	22.58574138
ICG	-30	18.17548896
ICG	-20	10.60716415
ICG	-10	16.34561753
ICG	0	15.86389148
ICG	10	25.80991831
ICG	20	29.45000177
ICG	30	29.90850157
ICG	40	21.53540913
ICG	50	25.04272322
ICG	60	28.02467825
ICG	70	27.93507438
ICG	80	33.17931772
ICG	90	24.00634826
ICH	-90	50.58993034
ICH	-80	53.6520256
ICH	-70	35.43543781
ICH	-60	21.8285024
ICH	-50	18.22514126
ICH	-40	18.93552053
ICH	-30	16.12282886
ICH	-20	13.25542667
ICH	-10	10.1114843
ICH	0	11.22895307
ICH	10	13.1808645
ICH	20	15.29029937
ICH	30	11.64096007
ICH	40	15.70474849
ICH	50	21.10975998
ICH	60	17.74813787
ICH	70	12.8165612
ICH	80	20.6425104
ICH	90	24.5008482
ICI	-90	26.62882466
ICI	-80	20.65087821
ICI	-70	18.56829544
ICI	-60	16.73726357
ICI	-50	23.0011931
ICI	-40	31.75839352
ICI	-30	33.03528607
ICI	-20	25.22028026
ICI	-10	30.13081211
ICI	0	14.32650472
ICI	10	19.94939162
ICI	20	19.47804332
ICI	30	14.3609286
ICI	40	18.60723626
ICI	50	12.09946382
ICI	60	21.90560165
ICI	70	24.2397144
ICI	80	42.03616706
ICI	90	59.00207315
ICJ	-90	31.65876492
ICJ	-80	30.79163912
ICJ	-70	17.95970253
ICJ	-60	17.57698724
ICJ	-50	26.80325811
ICJ	-40	34.3068179
ICJ	-30	32.12709487
ICJ	-20	40.58596
ICJ	-10	37.50914691
ICJ	0	61.06574246
ICJ	10	63.23852431
ICJ	20	68.67171296
ICJ	30	70.66602869
ICJ	40	86.18607206
ICJ	50	57.5764638
ICJ	60	70.1857221
ICJ	70	104.3723315
ICJ	80	122.4726898
ICJ	90	143.3417123
ICK	-90	48.16576757
ICK	-80	37.87443043
ICK	-70	24.28018945
ICK	-60	24.45778705
ICK	-50	24.79550878
ICK	-40	28.91357812
ICK	-30	33.26341169
ICK	-20	23.52554296
ICK	-10	29.80558165
ICK	0	21.38211295
ICK	10	21.09280965
ICK	20	22.66363265
ICK	30	26.95694947
ICK	40	28.88283332
ICK	50	28.15816281
ICK	60	21.34033404
ICK	70	19.96436132
ICK	80	19.06775244
ICK	90	18.9352145
ICL	-90	24.57047543
ICL	-80	33.18656446
ICL	-70	20.03780513
ICL	-60	21.00903979
ICL	-50	25.02837641
ICL	-40	31.33527528
ICL	-30	38.71231778
ICL	-20	40.36471841
ICL	-10	40.32542413
ICL	0	33.18113016
ICL	10	32.43176488
ICL	20	39.55265277
ICL	30	31.43978225
ICL	40	27.02269089
ICL	50	20.28131093
ICL	60	21.76761139
ICL	70	49.41557237
ICL	80	38.89068197
ICL	90	40.21255798
ICM	-90	15.97502797
ICM	-80	15.40953715
ICM	-70	28.12625108
ICM	-60	22.84265055
ICM	-50	13.69904386
ICM	-40	12.16438685
ICM	-30	12.52463133
ICM	-20	10.92227071
ICM	-10	14.72717374
ICM	0	10.44315865
ICM	10	15.0539985
ICM	20	18.9062019
ICM	30	27.30874788
ICM	40	21.42669939
ICM	50	28.64883363
ICM	60	34.0390872
ICM	70	45.53826093
ICM	80	56.36905789
ICM	90	68.66559985
ICN	-90	20.81692635
ICN	-80	22.11900179
ICN	-70	19.91572612
ICN	-60	22.17100011
ICN	-50	24.74976902
ICN	-40	25.51664269
ICN	-30	32.47208137
ICN	-20	34.70603012
ICN	-10	33.26145934
ICN	0	27.86298654
ICN	10	46.2322102
ICN	20	44.58089486
ICN	30	36.39316236
ICN	40	30.3461474
ICN	50	27.82749906
ICN	60	22.50399566
ICN	70	23.37519009
ICN	80	35.39806202
ICN	90	37.62478151
ICO	-90	33.72727344
ICO	-80	30.80741493
ICO	-70	23.41693295
ICO	-60	15.10958079
ICO	-50	15.86156152
ICO	-40	22.80214396
ICO	-30	28.05888133
ICO	-20	24.13067306
ICO	-10	27.8797763
ICO	0	24.73063732
ICO	10	22.77757697
ICO	20	31.75948521
ICO	30	30.69111541
ICO	40	27.46827159
ICO	50	20.01437963
ICO	60	15.59813884
ICO	70	14.60052513
ICO	80	23.1452356
ICO	90	31.01154675
ICP	-90	80.03454849
ICP	-80	71.94833621
ICP	-70	75.88292491
ICP	-60	81.80492793
ICP	-50	32.78087214
ICP	-40	83.26523615
ICP	-30	48.80242929
ICP	-20	36.88167069
ICP	-10	32.39582753
ICP	0	33.40153494
ICP	10	23.94639456
ICP	20	33.31584803
ICP	30	26.84490906
ICP	40	53.82732113
ICP	50	36.19257145
ICP	60	66.21579972
ICP	70	63.48300582
ICP	80	55.35233913
ICP	90	58.41145711
ICQ	-90	29.98733291
ICQ	-80	89.31000852
ICQ	-70	41.51852779
ICQ	-60	49.15571492
ICQ	-50	31.56085727
ICQ	-40	48.38955593
ICQ	-30	58.21282524
ICQ	-20	52.79233468
ICQ	-10	56.2278408
ICQ	0	54.25090575
ICQ	10	48.70647654
ICQ	20	51.80578509
ICQ	30	45.22454741
ICQ	40	52.64194029
ICQ	50	23.66660675
ICQ	60	20.29803414
ICQ	70	10.9468651
ICQ	80	13.20117575
ICQ	90	39.36377587
ICR	-90	67.18361262
ICR	-80	59.75068326
ICR	-70	52.87722631
ICR	-60	42.33856793
ICR	-50	32.88316401
ICR	-40	23.43443071
ICR	-30	18.74275544
ICR	-20	11.45264218
ICR	-10	4.706268982
ICR	0	8.89937548
ICR	10	12.30060229
ICR	20	17.6663644
ICR	30	27.05679344
ICR	40	33.7185655
ICR	50	39.87793028
ICR	60	52.90693036
ICR	70	62.92233925
ICR	80	71.65221863
ICR	90	83.00178049
ICS	-90	62.90488228
ICS	-80	47.54344441
ICS	-70	31.47190176
ICS	-60	27.97621746
ICS	-50	16.77353009
ICS	-40	29.51140349
ICS	-30	25.09634189
ICS	-20	17.61283563
ICS	-10	38.70670586
ICS	0	30.13987596
ICS	10	27.25191885
ICS	20	34.77333777
ICS	30	43.80204818
ICS	40	55.93761939
ICS	50	67.76282501
ICS	60	49.5290988
ICS	70	79.23252221
ICS	80	87.45993947
ICS	90	94.03472397
ICT	-90	35.78333774
ICT	-80	24.40699751
ICT	-70	21.05225161
ICT	-60	17.26124933
ICT	-50	17.54533531
ICT	-40	18.67234864
ICT	-30	8.633678926
ICT	-20	6.554150207
ICT	-10	8.275173489
ICT	0	6.452512405
ICT	10	9.044411917
ICT	20	8.464271542
ICT	30	22.4705659
ICT	40	24.41203264
ICT	50	24.85382041
ICT	60	22.1671049
ICT	70	14.75934454
ICT	80	16.97319727
ICT	90	13.9982113
ICV	-90	20.82659792
ICV	-80	13.26165117
ICV	-70	13.49730312
ICV	-60	15.19094423
ICV	-50	24.09888358
ICV	-40	34.82794617
ICV	-30	34.48441213
ICV	-20	28.58746007
ICV	-10	30.65800252
ICV	0	17.95677579
ICV	10	18.59696748
ICV	20	25.673116
ICV	30	19.47328374
ICV	40	22.28025402
ICV	50	22.91234752
ICV	60	21.68695857
ICV	70	25.29126586
ICV	80	37.11803175
ICV	90	58.26245704
ICW	-90	72.31468921
ICW	-80	51.79072596
ICW	-70	75.53695898
ICW	-60	57.0632773
ICW	-50	29.93817852
ICW	-40	34.3123828
ICW	-30	42.525527
ICW	-20	52.29516542
ICW	-10	53.99275949
ICW	0	57.10364495
ICW	10	48.14874357
ICW	20	68.89940612
ICW	30	38.03567607
ICW	40	59.27985312
ICW	50	31.29953943
ICW	60	65.9455749
ICW	70	46.56031422
ICW	80	57.91193247
ICW	90	60.74123228
ICX	-90	39.80625052
ICX	-80	35.55887299
ICX	-70	16.03091931
ICX	-60	16.74693049
ICX	-50	21.22258843
ICX	-40	13.8597827
ICX	-30	16.14017099
ICX	-20	16.76337687
ICX	-10	16.24751761
ICX	0	18.40177771
ICX	10	27.15667166
ICX	20	24.74429943
ICX	30	24.33335627
ICX	40	12.80833281
ICX	50	23.42151032
ICX	60	16.3604386
ICX	70	21.38974109
ICX	80	27.3817206
ICX	90	29.49683345
ICZ	-90	31.13992741
ICZ	-80	35.52045271
ICZ	-70	15.18867042
ICZ	-60	18.53265967
ICZ	-50	30.996415
ICZ	-40	24.85414158
ICZ	-30	20.30510124
ICZ	-20	20.14836899
ICZ	-10	15.4412613
ICZ	0	22.61620492
ICZ	10	20.38120604
ICZ	20	17.5631719
ICZ	30	13.58507673
ICZ	40	22.32320709
ICZ	50	25.1704314
ICZ	60	20.3912322
ICZ	70	26.26796769
ICZ	80	45.20738415
ICZ	90	46.76532118
IDA	-90	25.42846235
IDA	-80	20.89711493
IDA	-70	22.15499252
IDA	-60	17.71103311
IDA	-50	22.24154368
IDA	-40	20.49705825
IDA	-30	22.033836
IDA	-20	22.93924576
IDA	-10	23.10747593
IDA	0	20.91488664
IDA	10	24.59318644
IDA	20	27.59002071
IDA	30	25.81992107
IDA	40	31.53640223
IDA	50	20.58407398
IDA	60	17.49563945
IDA	70	14.912873
IDA	80	31.51751034
IDA	90	24.96398788
IDB	-90	39.0190328
IDB	-80	30.18479908
IDB	-70	14.41091514
IDB	-60	11.38762487
IDB	-50	25.26418952
IDB	-40	23.27495637
IDB	-30	20.65778996
IDB	-20	29.5266885
IDB	-10	18.507622
IDB	0	19.6364999
IDB	10	14.06639842
IDB	20	21.69578818
IDB	30	25.28595093
IDB	40	18.83563255
IDB	50	15.39891522
IDB	60	17.18776165
IDB	70	24.92053824
IDB	80	33.47986648
IDB	90	54.01787784
IDC	-90	17.70316352
IDC	-80	34.48917444
IDC	-70	29.48865678
IDC	-60	24.17560076
IDC	-50	25.36130809
IDC	-40	25.55683911
IDC	-30	25.82631805
IDC	-20	29.35017662
IDC	-10	21.40473166
IDC	0	20.017466
IDC	10	24.95651208
IDC	20	17.95228508
IDC	30	22.39577914
IDC	40	29.85240857
IDC	50	20.96862929
IDC	60	16.94427958
IDC	70	15.64295936
IDC	80	31.85301758
IDC	90	26.40668595
IDD	-90	25.4145069
IDD	-80	22.79668448
IDD	-70	13.17259081
IDD	-60	13.55328683
IDD	-50	22.98199399
IDD	-40	31.59103021
IDD	-30	37.37773503
IDD	-20	45.36719403
IDD	-10	49.48760792
IDD	0	54.1700967
IDD	10	43.89686315
IDD	20	36.70014838
IDD	30	36.79029551
IDD	40	24.77532252
IDD	50	20.1302261
IDD	60	35.58007679
IDD	70	13.32291164
IDD	80	26.67032129
IDD	90	32.74142367
IDE	-90	39.44189193
IDE	-80	19.41174274
IDE	-70	11.95671647
IDE	-60	14.75757299
IDE	-50	15.3560778
IDE	-40	25.94433683
IDE	-30	16.85193294
IDE	-20	23.44962716
IDE	-10	21.38355232
IDE	0	20.75718684
IDE	10	10.22312707
IDE	20	14.0901702
IDE	30	18.02454587
IDE	40	14.93726001
IDE	50	14.02236738
IDE	60	16.63738812
IDE	70	22.0002832
IDE	80	42.728793
IDE	90	50.17615161
IDF	-90	53.07878052
IDF	-80	43.14672023
IDF	-70	31.45652216
IDF	-60	27.62296526
IDF	-50	17.74352329
IDF	-40	17.86892542
IDF	-30	32.48288823
IDF	-20	29.92192009
IDF	-10	51.01520436
IDF	0	42.7050119
IDF	10	35.12439128
IDF	20	38.17573902
IDF	30	31.23822324
IDF	40	28.39351737
IDF	50	24.90224801
IDF	60	32.22240207
IDF	70	32.45032105
IDF	80	37.41343026
IDF	90	31.39752254
