# Supplementary material for: Sound source localization patterns and bilateral cochlear implants: Age at onset of deafness effects
Source: PLoS One. 2022 Feb 8;17(2):e0263516. doi: 10.1371/journal.pone.0263516 (PMC8824335; doi:10.1371/journal.pone.0263516)
Supplement: S3 Dataset — This dataset can be used with the code stored and updated in the Github repository to reproduce the unsupervised machine learning analysis in this manuscript. (CSV) [file pone.0263516.s006.csv]

SubID	TargAz	RespAz
IAG	-90	-80.376
IAG	-90	-76.379
IAG	-90	-75.352
IAG	-90	-54.235
IAG	-90	-53.696
IAG	-90	-52.998
IAG	-90	-50.783
IAG	-90	-50.127
IAG	-90	-40.331
IAG	-90	-37.598
IAG	-90	-36.365
IAG	-90	23.716
IAG	-90	68.312
IAG	-90	72.189
IAG	-90	77.165
IAG	-80	-76.044
IAG	-80	-62.29
IAG	-80	-57.15
IAG	-80	-56.354
IAG	-80	-54.403
IAG	-80	-54.29
IAG	-80	-49.921
IAG	-80	-47.8
IAG	-80	-40.331
IAG	-80	-37.219
IAG	-80	-30.061
IAG	-80	-26.011
IAG	-80	-22.583
IAG	-80	-22.468
IAG	-80	54.195
IAG	-70	-71.782
IAG	-70	-72.657
IAG	-70	-76.791
IAG	-70	-53.394
IAG	-70	-52.288
IAG	-70	-51.289
IAG	-70	-48.585
IAG	-70	-42.671
IAG	-70	-35.895
IAG	-70	-31.833
IAG	-70	-21.656
IAG	-70	-19.522
IAG	-70	39.416
IAG	-70	45.126
IAG	-70	48.493
IAG	-60	-52.453
IAG	-60	-51.989
IAG	-60	-50.071
IAG	-60	-49.687
IAG	-60	-46.379
IAG	-60	-44.598
IAG	-60	-43.087
IAG	-60	-79.935
IAG	-60	-82.3
IAG	-60	-37.143
IAG	-60	-35.538
IAG	-60	-24.281
IAG	-60	33.582
IAG	-60	46.042
IAG	-60	54.212
IAG	-50	-53.063
IAG	-50	-53.897
IAG	-50	-56.628
IAG	-50	-57.201
IAG	-50	-59.323
IAG	-50	-37.472
IAG	-50	-32.196
IAG	-50	-31.753
IAG	-50	-17.597
IAG	-50	-16.776
IAG	-50	-90
IAG	-50	-90
IAG	-50	22.416
IAG	-50	31.281
IAG	-50	70.606
IAG	-40	-38.602
IAG	-40	-42.511
IAG	-40	-34.778
IAG	-40	-46.186
IAG	-40	-48.127
IAG	-40	-48.154
IAG	-40	-31.813
IAG	-40	-30.573
IAG	-40	-29.421
IAG	-40	-29.331
IAG	-40	-55.432
IAG	-40	-59.067
IAG	-40	-64.571
IAG	-40	-10.731
IAG	-40	26.485
IAG	-30	-28.641
IAG	-30	-37.677
IAG	-30	-16.521
IAG	-30	-66.341
IAG	-30	22.193
IAG	-30	-83.699
IAG	-30	26.654
IAG	-30	49.077
IAG	-30	50.888
IAG	-30	54.253
IAG	-30	56.455
IAG	-30	60.539
IAG	-30	62.834
IAG	-30	77.683
IAG	-30	78.122
IAG	-20	-18.894
IAG	-20	-34.92
IAG	-20	-47.42
IAG	-20	-53.308
IAG	-20	15.742
IAG	-20	-60.197
IAG	-20	-63.605
IAG	-20	37.093
IAG	-20	39.411
IAG	-20	47.34
IAG	-20	58.544
IAG	-20	61.311
IAG	-20	71.511
IAG	-20	73.089
IAG	-20	74.555
IAG	-10	-25.101
IAG	-10	-29.476
IAG	-10	-29.681
IAG	-10	-34.006
IAG	-10	-47.857
IAG	-10	-49.804
IAG	-10	-50.471
IAG	-10	-53.786
IAG	-10	-54.03
IAG	-10	35.879
IAG	-10	43.793
IAG	-10	49.043
IAG	-10	49.907
IAG	-10	56.167
IAG	-10	86.741
IAG	0	19.391
IAG	0	23.548
IAG	0	32.554
IAG	0	32.871
IAG	0	-42.86
IAG	0	43.837
IAG	0	45.732
IAG	0	47.755
IAG	0	48.569
IAG	0	51.802
IAG	0	-58.182
IAG	0	-68.911
IAG	0	-69.768
IAG	0	74.795
IAG	0	75.32
IAG	10	15.124
IAG	10	3.863
IAG	10	-4.481
IAG	10	51.972
IAG	10	56.599
IAG	10	-40.319
IAG	10	60.478
IAG	10	64.09
IAG	10	64.434
IAG	10	65.267
IAG	10	-49.043
IAG	10	69.722
IAG	10	73.757
IAG	10	-68.951
IAG	10	90
IAG	20	17.307
IAG	20	27.512
IAG	20	38.723
IAG	20	40.247
IAG	20	-0.761
IAG	20	41.581
IAG	20	-2.558
IAG	20	48.647
IAG	20	50.369
IAG	20	52.5
IAG	20	63.2
IAG	20	64.856
IAG	20	78.806
IAG	20	85.602
IAG	20	-46.934
IAG	30	31.086
IAG	30	36.141
IAG	30	23.843
IAG	30	47.943
IAG	30	59.665
IAG	30	71.319
IAG	30	75.38
IAG	30	77.033
IAG	30	83.368
IAG	30	84.921
IAG	30	90
IAG	30	-40.278
IAG	30	-40.352
IAG	30	-45.126
IAG	30	-59.269
IAG	40	42.121
IAG	40	44.629
IAG	40	34.753
IAG	40	48.915
IAG	40	49.269
IAG	40	50.219
IAG	40	53.274
IAG	40	58.692
IAG	40	69.139
IAG	40	74.031
IAG	40	80.809
IAG	40	89.117
IAG	40	90
IAG	40	-10.873
IAG	40	-51.147
IAG	50	54.072
IAG	50	45.8
IAG	50	43.445
IAG	50	58.179
IAG	50	61.043
IAG	50	61.779
IAG	50	34.464
IAG	50	66.901
IAG	50	70.431
IAG	50	72.819
IAG	50	78.352
IAG	50	79.012
IAG	50	87.275
IAG	50	89.146
IAG	50	-57.371
IAG	60	54.284
IAG	60	67.865
IAG	60	51.102
IAG	60	50.098
IAG	60	70.518
IAG	60	70.647
IAG	60	71.452
IAG	60	71.879
IAG	60	73.124
IAG	60	74.22
IAG	60	88.95
IAG	60	90
IAG	60	-35.538
IAG	60	-51.912
IAG	60	-60.661
IAG	70	66.997
IAG	70	65.19
IAG	70	75.221
IAG	70	64.494
IAG	70	62.48
IAG	70	60.187
IAG	70	53.737
IAG	70	90
IAG	70	48.504
IAG	70	48.271
IAG	70	46.607
IAG	70	-15.581
IAG	70	-36.65
IAG	70	-39.52
IAG	70	-54.268
IAG	80	72.343
IAG	80	89.448
IAG	80	66.755
IAG	80	63.183
IAG	80	56.107
IAG	80	54.011
IAG	80	51.954
IAG	80	47.051
IAG	80	46.856
IAG	80	41.828
IAG	80	40.86
IAG	80	40.442
IAG	80	26.565
IAG	80	-64.421
IAG	80	-76.278
IAG	90	90
IAG	90	89.835
IAG	90	75.704
IAG	90	74.359
IAG	90	71.454
IAG	90	52.784
IAG	90	51.258
IAG	90	50.267
IAG	90	43.622
IAG	90	18.994
IAG	90	-37.235
IAG	90	-44.46
IAG	90	-50.95
IAG	90	-51.155
IAG	90	-66.055
IAJ	-90	-88.845
IAJ	-90	-88.632
IAJ	-90	-80.806
IAJ	-90	-79.73
IAJ	-90	-73.575
IAJ	-90	-69.772
IAJ	-90	-61.437
IAJ	-90	-53.976
IAJ	-90	-52.202
IAJ	-90	-43.995
IAJ	-90	-39.481
IAJ	-90	-30.356
IAJ	-90	-21.43
IAJ	-90	-15.575
IAJ	-90	-10.951
IAJ	-80	-80.025
IAJ	-80	-80.776
IAJ	-80	-79.143
IAJ	-80	-78.375
IAJ	-80	-82.548
IAJ	-80	-75.999
IAJ	-80	-85.928
IAJ	-80	-86.326
IAJ	-80	-73.575
IAJ	-80	-64.121
IAJ	-80	-61.552
IAJ	-80	-59.463
IAJ	-80	-55.425
IAJ	-80	-55.306
IAJ	-80	-51.876
IAJ	-70	-72.928
IAJ	-70	-76.834
IAJ	-70	-78.754
IAJ	-70	-59.515
IAJ	-70	-56.973
IAJ	-70	-84.052
IAJ	-70	-54.474
IAJ	-70	-53.91
IAJ	-70	-53.716
IAJ	-70	-52.686
IAJ	-70	-52.481
IAJ	-70	-47.832
IAJ	-70	-39.683
IAJ	-70	-38.171
IAJ	-70	-33.894
IAJ	-60	-60.99
IAJ	-60	-55.408
IAJ	-60	-54.98
IAJ	-60	-65.253
IAJ	-60	-54.199
IAJ	-60	-66.348
IAJ	-60	-53.239
IAJ	-60	-52.421
IAJ	-60	-69.569
IAJ	-60	-73.287
IAJ	-60	-78.897
IAJ	-60	-35.083
IAJ	-60	-86.375
IAJ	-60	-86.693
IAJ	-60	-16.186
IAJ	-50	-52.861
IAJ	-50	-55.687
IAJ	-50	-42.264
IAJ	-50	-60.696
IAJ	-50	-61.259
IAJ	-50	-62.193
IAJ	-50	-67.413
IAJ	-50	-29.013
IAJ	-50	-73.4
IAJ	-50	-74.546
IAJ	-50	-75.647
IAJ	-50	-80.293
IAJ	-50	-84.977
IAJ	-50	-14.293
IAJ	-50	-5.211
IAJ	-40	-39.771
IAJ	-40	-40.401
IAJ	-40	-38
IAJ	-40	-43.529
IAJ	-40	-51.562
IAJ	-40	-51.968
IAJ	-40	-52.114
IAJ	-40	-55.703
IAJ	-40	-62.613
IAJ	-40	-64.839
IAJ	-40	-11.672
IAJ	-40	-6.22
IAJ	-40	-79.816
IAJ	-40	-80.801
IAJ	-40	-88.225
IAJ	-30	-31.414
IAJ	-30	-31.503
IAJ	-30	-27.939
IAJ	-30	-32.118
IAJ	-30	-32.218
IAJ	-30	-34.414
IAJ	-30	-35.395
IAJ	-30	-41.329
IAJ	-30	-12.751
IAJ	-30	-12.33
IAJ	-30	-11.973
IAJ	-30	-5.789
IAJ	-30	-1.177
IAJ	-30	-0.386
IAJ	-30	-78.423
IAJ	-20	-20.925
IAJ	-20	-15.816
IAJ	-20	-24.502
IAJ	-20	-15.431
IAJ	-20	-12.963
IAJ	-20	-12.037
IAJ	-20	-10.675
IAJ	-20	-9.682
IAJ	-20	-8.981
IAJ	-20	-3.491
IAJ	-20	-2.706
IAJ	-20	-2.427
IAJ	-20	0.194
IAJ	-20	-40.806
IAJ	-20	-88.084
IAJ	-10	-9.673
IAJ	-10	-11.157
IAJ	-10	-8.458
IAJ	-10	-6.035
IAJ	-10	-14.941
IAJ	-10	-4.581
IAJ	-10	-4.442
IAJ	-10	-4.25
IAJ	-10	-1.359
IAJ	-10	-0.39
IAJ	-10	-0.383
IAJ	-10	0.379
IAJ	-10	1.767
IAJ	-10	4.881
IAJ	-10	-32.122
IAJ	0	-0.181
IAJ	0	0.211
IAJ	0	-0.563
IAJ	0	1.008
IAJ	0	-1.405
IAJ	0	2.742
IAJ	0	3.16
IAJ	0	4.085
IAJ	0	4.909
IAJ	0	5.083
IAJ	0	6.588
IAJ	0	7.225
IAJ	0	10.571
IAJ	0	17.325
IAJ	0	25.593
IAJ	10	10.07
IAJ	10	11.271
IAJ	10	8.347
IAJ	10	7.58
IAJ	10	12.883
IAJ	10	13.525
IAJ	10	3.776
IAJ	10	1.336
IAJ	10	0.178
IAJ	10	36.782
IAJ	10	39.745
IAJ	10	40.027
IAJ	10	54.143
IAJ	10	63.695
IAJ	10	90
IAJ	20	20.372
IAJ	20	17.953
IAJ	20	23.92
IAJ	20	10.802
IAJ	20	9.642
IAJ	20	9.052
IAJ	20	7.225
IAJ	20	33.996
IAJ	20	3.904
IAJ	20	3.179
IAJ	20	37.078
IAJ	20	38.29
IAJ	20	61.084
IAJ	20	79.192
IAJ	20	84.984
IAJ	30	32.763
IAJ	30	36.004
IAJ	30	39.822
IAJ	30	18.3
IAJ	30	16.043
IAJ	30	15.137
IAJ	30	12.569
IAJ	30	57.805
IAJ	30	64.769
IAJ	30	67.911
IAJ	30	69.079
IAJ	30	73.766
IAJ	30	75.253
IAJ	30	77.2
IAJ	30	78.381
IAJ	40	40.471
IAJ	40	40.509
IAJ	40	40.571
IAJ	40	40.8
IAJ	40	44.106
IAJ	40	35.673
IAJ	40	54.267
IAJ	40	57.636
IAJ	40	58.196
IAJ	40	59.131
IAJ	40	12.916
IAJ	40	12.289
IAJ	40	72.645
IAJ	40	79.094
IAJ	40	79.391
IAJ	50	54.032
IAJ	50	56.03
IAJ	50	41.858
IAJ	50	58.755
IAJ	50	59.089
IAJ	50	38.997
IAJ	50	37.99
IAJ	50	36.666
IAJ	50	70.887
IAJ	50	26.118
IAJ	50	79.255
IAJ	50	79.841
IAJ	50	17.7
IAJ	50	89.075
IAJ	50	2.706
IAJ	60	54.582
IAJ	60	65.823
IAJ	60	52.022
IAJ	60	68.48
IAJ	60	49.549
IAJ	60	76.395
IAJ	60	41.978
IAJ	60	39.796
IAJ	60	81.21
IAJ	60	35.391
IAJ	60	86.159
IAJ	60	86.858
IAJ	60	87.704
IAJ	60	90
IAJ	60	29.318
IAJ	70	70.778
IAJ	70	68.895
IAJ	70	71.613
IAJ	70	64.755
IAJ	70	64.368
IAJ	70	60.512
IAJ	70	80.524
IAJ	70	57.799
IAJ	70	56.298
IAJ	70	54.799
IAJ	70	52.018
IAJ	70	88.856
IAJ	70	90
IAJ	70	48.372
IAJ	70	39.397
IAJ	80	80.231
IAJ	80	74.898
IAJ	80	86.632
IAJ	80	70.439
IAJ	80	59.919
IAJ	80	59.552
IAJ	80	57.579
IAJ	80	56.245
IAJ	80	55.267
IAJ	80	54.781
IAJ	80	54.047
IAJ	80	39.155
IAJ	80	38.74
IAJ	80	32.536
IAJ	80	11.307
IAJ	90	86.326
IAJ	90	86.301
IAJ	90	82.931
IAJ	90	81.166
IAJ	90	79.646
IAJ	90	72.913
IAJ	90	71.85
IAJ	90	60.836
IAJ	90	60.652
IAJ	90	58.624
IAJ	90	56.763
IAJ	90	55.694
IAJ	90	39.294
IAJ	90	33.247
IAJ	90	16.114
IAU	-90	-78.393
IAU	-90	-77.38
IAU	-90	-61.689
IAU	-90	-56.144
IAU	-90	-52.975
IAU	-90	-41.422
IAU	-90	-30.709
IAU	-90	-24.715
IAU	-90	-20.069
IAU	-90	-12.843
IAU	-90	-7.893
IAU	-90	-2.239
IAU	-90	-2.024
IAU	-90	-1.97
IAU	-90	43.444
IAU	-80	-66.086
IAU	-80	-60.891
IAU	-80	-52.075
IAU	-80	-48.17
IAU	-80	-48.035
IAU	-80	-40.563
IAU	-80	-35.305
IAU	-80	-31.044
IAU	-80	-28.983
IAU	-80	-22.056
IAU	-80	-12.701
IAU	-80	-7.929
IAU	-80	-2.633
IAU	-80	-1.075
IAU	-80	17.318
IAU	-70	-71.039
IAU	-70	-77.802
IAU	-70	-77.878
IAU	-70	-51.908
IAU	-70	-49.5
IAU	-70	-48.129
IAU	-70	-45.157
IAU	-70	-45.007
IAU	-70	-38.467
IAU	-70	-22.864
IAU	-70	-20.446
IAU	-70	-18.308
IAU	-70	-18.308
IAU	-70	-2.433
IAU	-70	-2.064
IAU	-60	-60.797
IAU	-60	-64.495
IAU	-60	-70.485
IAU	-60	-40.045
IAU	-60	-39.526
IAU	-60	-16.451
IAU	-60	-16.361
IAU	-60	-5.125
IAU	-60	-4.998
IAU	-60	-2.196
IAU	-60	-1.97
IAU	-60	-1.1
IAU	-60	1.864
IAU	-60	16.776
IAU	-60	44.521
IAU	-50	-43.263
IAU	-50	-60.553
IAU	-50	-65.42
IAU	-50	-74.262
IAU	-50	-81.177
IAU	-50	-82.447
IAU	-50	-85.884
IAU	-50	-86.344
IAU	-50	-87.872
IAU	-50	-88.352
IAU	-50	-88.558
IAU	-50	-89.135
IAU	-50	-90
IAU	-50	-90
IAU	-50	9.521
IAU	-40	-39.039
IAU	-40	-38.535
IAU	-40	-45.159
IAU	-40	-47.031
IAU	-40	-47.838
IAU	-40	-31.811
IAU	-40	-26.203
IAU	-40	-22.161
IAU	-40	-62.255
IAU	-40	-7.924
IAU	-40	-4.686
IAU	-40	-75.399
IAU	-40	-76.161
IAU	-40	-2.84
IAU	-40	1.864
IAU	-30	-38.871
IAU	-30	-17.714
IAU	-30	-43.195
IAU	-30	-16.437
IAU	-30	-16.186
IAU	-30	-4.962
IAU	-30	-3.202
IAU	-30	-2.777
IAU	-30	-1.993
IAU	-30	6.867
IAU	-30	-67.17
IAU	-30	12.775
IAU	-30	13.331
IAU	-30	22.885
IAU	-30	29.066
IAU	-20	-25.001
IAU	-20	-12.09
IAU	-20	-8.232
IAU	-20	-33.462
IAU	-20	-5.224
IAU	-20	-3.626
IAU	-20	-3.431
IAU	-20	-2.292
IAU	-20	-1.78
IAU	-20	-40.326
IAU	-20	-44.196
IAU	-20	-45.736
IAU	-20	9.166
IAU	-20	20.546
IAU	-20	35.938
IAU	-10	-8.171
IAU	-10	-5.066
IAU	-10	-5.052
IAU	-10	-3.351
IAU	-10	-3.25
IAU	-10	-2.147
IAU	-10	-2.064
IAU	-10	-2.001
IAU	-10	-1.978
IAU	-10	-1.836
IAU	-10	1.24
IAU	-10	1.638
IAU	-10	13.018
IAU	-10	23.446
IAU	-10	45.605
IAU	0	-0.451
IAU	0	0.854
IAU	0	-1.759
IAU	0	-3.287
IAU	0	-5.473
IAU	0	5.598
IAU	0	10.794
IAU	0	11.729
IAU	0	12.567
IAU	0	15.526
IAU	0	18.497
IAU	0	20.074
IAU	0	39.769
IAU	0	50.689
IAU	0	80.132
IAU	10	9.262
IAU	10	2.043
IAU	10	-0.457
IAU	10	-2.016
IAU	10	-3.325
IAU	10	29.563
IAU	10	34.714
IAU	10	39.152
IAU	10	39.827
IAU	10	45.449
IAU	10	47.33
IAU	10	77.372
IAU	10	82.976
IAU	10	87.48
IAU	10	90
IAU	20	15.573
IAU	20	28.692
IAU	20	9.063
IAU	20	32.138
IAU	20	38.113
IAU	20	-1.97
IAU	20	42.871
IAU	20	43.164
IAU	20	-3.431
IAU	20	53.563
IAU	20	56.874
IAU	20	57.425
IAU	20	78.142
IAU	20	78.509
IAU	20	82.742
IAU	30	21.749
IAU	30	40.743
IAU	30	44.992
IAU	30	12.775
IAU	30	51.575
IAU	30	52.751
IAU	30	53.167
IAU	30	57.078
IAU	30	68.91
IAU	30	74.142
IAU	30	78.248
IAU	30	86.383
IAU	30	88.984
IAU	30	90
IAU	30	90
IAU	40	40.266
IAU	40	37.059
IAU	40	43.007
IAU	40	35.869
IAU	40	55.533
IAU	40	56.304
IAU	40	58.199
IAU	40	17.855
IAU	40	66.272
IAU	40	66.417
IAU	40	11.71
IAU	40	68.361
IAU	40	69.334
IAU	40	72.05
IAU	40	89.145
IAU	50	50.338
IAU	50	50.832
IAU	50	47.346
IAU	50	57.826
IAU	50	39.929
IAU	50	36.052
IAU	50	65.99
IAU	50	69.974
IAU	50	70.799
IAU	50	79.857
IAU	50	82.361
IAU	50	87.886
IAU	50	89.603
IAU	50	90
IAU	50	-2.222
IAU	60	61.255
IAU	60	58.496
IAU	60	57.609
IAU	60	67.302
IAU	60	50.188
IAU	60	74.835
IAU	60	75.277
IAU	60	78.074
IAU	60	41.305
IAU	60	81.99
IAU	60	86.14
IAU	60	86.315
IAU	60	89.547
IAU	60	90
IAU	60	90
IAU	70	72.587
IAU	70	64.41
IAU	70	77.086
IAU	70	78.022
IAU	70	79.153
IAU	70	80.611
IAU	70	82.06
IAU	70	85.155
IAU	70	53.849
IAU	70	86.315
IAU	70	87.658
IAU	70	88.396
IAU	70	88.962
IAU	70	50.187
IAU	70	16.352
IAU	80	81.541
IAU	80	76.175
IAU	80	84.288
IAU	80	84.61
IAU	80	85.884
IAU	80	86.794
IAU	80	72.656
IAU	80	89.145
IAU	80	90
IAU	80	65.09
IAU	80	63.631
IAU	80	53.167
IAU	80	50.377
IAU	80	47.566
IAU	80	38.173
IAU	90	90
IAU	90	90
IAU	90	88.486
IAU	90	71.153
IAU	90	67.49
IAU	90	65.808
IAU	90	56.999
IAU	90	53.432
IAU	90	49.858
IAU	90	47.561
IAU	90	47.47
IAU	90	44.256
IAU	90	40.714
IAU	90	22.728
IAU	90	16.604
IAZ	-90	-5.878
IAZ	-90	-1.283
IAZ	-90	0.633
IAZ	-90	1.135
IAZ	-90	1.475
IAZ	-90	1.946
IAZ	-90	2.326
IAZ	-90	2.384
IAZ	-90	2.529
IAZ	-90	2.652
IAZ	-90	3.382
IAZ	-90	4.153
IAZ	-90	4.211
IAZ	-90	5.319
IAZ	-90	7.251
IAZ	-80	-2.452
IAZ	-80	-1.293
IAZ	-80	1.292
IAZ	-80	2.44
IAZ	-80	2.646
IAZ	-80	3.266
IAZ	-80	3.409
IAZ	-80	4.107
IAZ	-80	4.258
IAZ	-80	4.274
IAZ	-80	4.422
IAZ	-80	7.44
IAZ	-80	7.497
IAZ	-80	7.66
IAZ	-80	51.019
IAZ	-70	-7.88
IAZ	-70	-2.155
IAZ	-70	-2.116
IAZ	-70	-1.985
IAZ	-70	-1.794
IAZ	-70	2.175
IAZ	-70	2.253
IAZ	-70	2.931
IAZ	-70	3.409
IAZ	-70	4.335
IAZ	-70	4.422
IAZ	-70	4.422
IAZ	-70	4.527
IAZ	-70	4.563
IAZ	-70	7.89
IAZ	-60	-5.767
IAZ	-60	-3.78
IAZ	-60	-3.338
IAZ	-60	-1.836
IAZ	-60	-1.726
IAZ	-60	1.249
IAZ	-60	1.52
IAZ	-60	1.619
IAZ	-60	2.349
IAZ	-60	2.518
IAZ	-60	4.03
IAZ	-60	4.456
IAZ	-60	4.474
IAZ	-60	6.805
IAZ	-60	7.734
IAZ	-50	-2.016
IAZ	-50	-0.677
IAZ	-50	-0.237
IAZ	-50	1.1
IAZ	-50	1.322
IAZ	-50	2.365
IAZ	-50	3.566
IAZ	-50	3.879
IAZ	-50	4.18
IAZ	-50	4.274
IAZ	-50	4.656
IAZ	-50	4.656
IAZ	-50	5.932
IAZ	-50	5.954
IAZ	-50	6.824
IAZ	-40	-1.773
IAZ	-40	-0.902
IAZ	-40	-0.412
IAZ	-40	1.587
IAZ	-40	2.043
IAZ	-40	2.262
IAZ	-40	3.107
IAZ	-40	3.182
IAZ	-40	3.98
IAZ	-40	4.14
IAZ	-40	4.226
IAZ	-40	4.422
IAZ	-40	7.691
IAZ	-40	10.369
IAZ	-40	31.857
IAZ	-30	-2.274
IAZ	-30	-1.559
IAZ	-30	-1.152
IAZ	-30	-0.233
IAZ	-30	1.113
IAZ	-30	1.337
IAZ	-30	1.58
IAZ	-30	2.652
IAZ	-30	3.864
IAZ	-30	3.879
IAZ	-30	4.027
IAZ	-30	4.105
IAZ	-30	4.355
IAZ	-30	4.527
IAZ	-30	5.601
IAZ	-20	-4.541
IAZ	-20	-1.583
IAZ	-20	-1.293
IAZ	-20	1.117
IAZ	-20	1.574
IAZ	-20	3.266
IAZ	-20	3.382
IAZ	-20	3.787
IAZ	-20	4.019
IAZ	-20	4.267
IAZ	-20	4.274
IAZ	-20	5.954
IAZ	-20	7.715
IAZ	-20	7.858
IAZ	-20	7.89
IAZ	-10	-1.72
IAZ	-10	-1.655
IAZ	-10	-0.696
IAZ	-10	1.403
IAZ	-10	1.568
IAZ	-10	2.271
IAZ	-10	3.356
IAZ	-10	4.024
IAZ	-10	4.226
IAZ	-10	4.226
IAZ	-10	4.355
IAZ	-10	4.422
IAZ	-10	6.799
IAZ	-10	7.497
IAZ	-10	11.046
IAZ	0	0.416
IAZ	0	-1.535
IAZ	0	-2.009
IAZ	0	2.103
IAZ	0	2.652
IAZ	0	-2.674
IAZ	0	3.492
IAZ	0	3.776
IAZ	0	3.971
IAZ	0	4.211
IAZ	0	6.648
IAZ	0	14.196
IAZ	0	15.361
IAZ	0	17.988
IAZ	0	21.252
IAZ	10	7.247
IAZ	10	6.354
IAZ	10	6.305
IAZ	10	6.183
IAZ	10	4.6
IAZ	10	4.335
IAZ	10	4.242
IAZ	10	3.428
IAZ	10	3.382
IAZ	10	1.587
IAZ	10	1.543
IAZ	10	-0.966
IAZ	10	-1.523
IAZ	10	-1.889
IAZ	10	-2.674
IAZ	20	25.679
IAZ	20	11.385
IAZ	20	6.256
IAZ	20	6.207
IAZ	20	6.183
IAZ	20	6.105
IAZ	20	4.422
IAZ	20	4.371
IAZ	20	4.318
IAZ	20	4.201
IAZ	20	4.06
IAZ	20	-1.21
IAZ	20	-1.49
IAZ	20	-1.565
IAZ	20	43.007
IAZ	30	37.304
IAZ	30	6.817
IAZ	30	6.403
IAZ	30	6.252
IAZ	30	4.637
IAZ	30	4.563
IAZ	30	4.491
IAZ	30	4.211
IAZ	30	4.12
IAZ	30	3.409
IAZ	30	2.05
IAZ	30	1.52
IAZ	30	1.497
IAZ	30	1.407
IAZ	30	-1.97
IAZ	40	23.041
IAZ	40	8.532
IAZ	40	7.673
IAZ	40	7.497
IAZ	40	6.403
IAZ	40	4.656
IAZ	40	4.572
IAZ	40	4.474
IAZ	40	4.278
IAZ	40	3.847
IAZ	40	3.423
IAZ	40	2.175
IAZ	40	1.652
IAZ	40	-0.236
IAZ	40	-2.032
IAZ	50	34.965
IAZ	50	25.701
IAZ	50	16.689
IAZ	50	7.497
IAZ	50	6.183
IAZ	50	4.405
IAZ	50	4.355
IAZ	50	4.06
IAZ	50	3.409
IAZ	50	3.193
IAZ	50	3.146
IAZ	50	2.209
IAZ	50	1.491
IAZ	50	0.848
IAZ	50	-0.234
IAZ	60	20.884
IAZ	60	18.27
IAZ	60	11.598
IAZ	60	10.891
IAZ	60	7.349
IAZ	60	6.813
IAZ	60	6.612
IAZ	60	4.509
IAZ	60	4.284
IAZ	60	4.242
IAZ	60	3.864
IAZ	60	3.423
IAZ	60	1.322
IAZ	60	-1.333
IAZ	60	-1.985
IAZ	70	49.155
IAZ	70	28.442
IAZ	70	15.491
IAZ	70	14.428
IAZ	70	11.011
IAZ	70	9.181
IAZ	70	8.544
IAZ	70	7.062
IAZ	70	4.274
IAZ	70	4.258
IAZ	70	3.538
IAZ	70	2.175
IAZ	70	-0.223
IAZ	70	-0.239
IAZ	70	-2.621
IAZ	80	71.072
IAZ	80	65.019
IAZ	80	17.276
IAZ	80	11.217
IAZ	80	7.734
IAZ	80	7.2
IAZ	80	6.673
IAZ	80	6.183
IAZ	80	5.954
IAZ	80	5.903
IAZ	80	4.882
IAZ	80	4.318
IAZ	80	4.314
IAZ	80	3.409
IAZ	80	2.175
IAZ	90	45.804
IAZ	90	34.062
IAZ	90	29.024
IAZ	90	25.434
IAZ	90	24.314
IAZ	90	6.183
IAZ	90	4.355
IAZ	90	4.226
IAZ	90	4.169
IAZ	90	3.409
IAZ	90	2.28
IAZ	90	2.271
IAZ	90	2.135
IAZ	90	1.619
IAZ	90	-0.233
IBA	-90	-50.39
IBA	-90	-50.241
IBA	-90	-47.689
IBA	-90	-45.411
IBA	-90	-38.834
IBA	-90	-38.409
IBA	-90	-38.38
IBA	-90	-29.237
IBA	-90	-27.236
IBA	-90	-24.585
IBA	-90	-23.246
IBA	-90	-20.335
IBA	-90	-19.412
IBA	-90	-18.92
IBA	-90	-3.61
IBA	-80	-51.703
IBA	-80	-47.302
IBA	-80	-45.001
IBA	-80	-41.619
IBA	-80	-40.951
IBA	-80	-39.489
IBA	-80	-38.748
IBA	-80	-32.413
IBA	-80	-29.653
IBA	-80	-15.458
IBA	-80	-14.338
IBA	-80	-10.685
IBA	-80	-8.86
IBA	-80	-6.87
IBA	-80	4.475
IBA	-70	-53.367
IBA	-70	-50.009
IBA	-70	-48.293
IBA	-70	-40.08
IBA	-70	-39.094
IBA	-70	-38.689
IBA	-70	-36.282
IBA	-70	-31.621
IBA	-70	-30.664
IBA	-70	-17.711
IBA	-70	-12.885
IBA	-70	-3.702
IBA	-70	-0.892
IBA	-70	1.618
IBA	-70	1.8
IBA	-60	-64.272
IBA	-60	-49.892
IBA	-60	-49.117
IBA	-60	-44.357
IBA	-60	-38.717
IBA	-60	-37.715
IBA	-60	-35.603
IBA	-60	-31.139
IBA	-60	-25.943
IBA	-60	-25.313
IBA	-60	-13.325
IBA	-60	-9.8
IBA	-60	-5.544
IBA	-60	11.242
IBA	-60	16.566
IBA	-50	-49.57
IBA	-50	-49.179
IBA	-50	-44.872
IBA	-50	-43.289
IBA	-50	-40.131
IBA	-50	-36.944
IBA	-50	-35.925
IBA	-50	-29.615
IBA	-50	-25.961
IBA	-50	-19.677
IBA	-50	-19.355
IBA	-50	-8.322
IBA	-50	-6.196
IBA	-50	-1.826
IBA	-50	0.181
IBA	-40	-41.708
IBA	-40	-37.08
IBA	-40	-42.921
IBA	-40	-44.336
IBA	-40	-44.642
IBA	-40	-44.863
IBA	-40	-45.134
IBA	-40	-34.21
IBA	-40	-30.691
IBA	-40	-17.052
IBA	-40	-13.612
IBA	-40	-11.477
IBA	-40	-5.795
IBA	-40	-2.19
IBA	-40	1.675
IBA	-30	-28.103
IBA	-30	-32.32
IBA	-30	-27.495
IBA	-30	-32.804
IBA	-30	-25.081
IBA	-30	-36.081
IBA	-30	-36.69
IBA	-30	-39.537
IBA	-30	-18.939
IBA	-30	-16.864
IBA	-30	-43.518
IBA	-30	-45.262
IBA	-30	-49.462
IBA	-30	-51.147
IBA	-30	-4.048
IBA	-20	-18.878
IBA	-20	-21.413
IBA	-20	-17.396
IBA	-20	-15.97
IBA	-20	-24.997
IBA	-20	-26.131
IBA	-20	-8.105
IBA	-20	-5.54
IBA	-20	-34.625
IBA	-20	-5.135
IBA	-20	-36.906
IBA	-20	-40.183
IBA	-20	-40.828
IBA	-20	-42.068
IBA	-20	-44.87
IBA	-10	-9.742
IBA	-10	-7.583
IBA	-10	-14.123
IBA	-10	-14.585
IBA	-10	-26.813
IBA	-10	-29.681
IBA	-10	-31.126
IBA	-10	-41.756
IBA	-10	-42.945
IBA	-10	-44.621
IBA	-10	-44.863
IBA	-10	-45.137
IBA	-10	-46.892
IBA	-10	-48.569
IBA	-10	-50.241
IBA	0	-7.105
IBA	0	-10.131
IBA	0	-14.726
IBA	0	-17.155
IBA	0	-18.821
IBA	0	-27.13
IBA	0	-28.639
IBA	0	-30.763
IBA	0	-35.065
IBA	0	-40.344
IBA	0	-40.915
IBA	0	-43.335
IBA	0	-43.452
IBA	0	-47.302
IBA	0	-48.044
IBA	10	-7.038
IBA	10	32.107
IBA	10	-15.773
IBA	10	-18.258
IBA	10	-18.381
IBA	10	-22.715
IBA	10	-26.491
IBA	10	-35.931
IBA	10	-37.99
IBA	10	-39.416
IBA	10	-41.354
IBA	10	-42.189
IBA	10	-47.381
IBA	10	-48.85
IBA	10	-50.889
IBA	20	-3.619
IBA	20	-13.14
IBA	20	-18.765
IBA	20	-27.646
IBA	20	-28.406
IBA	20	-28.836
IBA	20	-30.622
IBA	20	-31.721
IBA	20	-39.416
IBA	20	-41.064
IBA	20	-43.452
IBA	20	-46.661
IBA	20	-47.445
IBA	20	-48.123
IBA	20	-49.937
IBA	30	-17.517
IBA	30	-20.556
IBA	30	-22.817
IBA	30	-37.861
IBA	30	-39.086
IBA	30	-39.782
IBA	30	-40.071
IBA	30	-42.249
IBA	30	-47.435
IBA	30	-50.171
IBA	30	-50.356
IBA	30	-50.635
IBA	30	-51.284
IBA	30	-55.557
IBA	30	-87.093
IBA	40	6.091
IBA	40	-4.667
IBA	40	-28.69
IBA	40	-29.534
IBA	40	-32.358
IBA	40	-35.152
IBA	40	-35.712
IBA	40	-36.136
IBA	40	-36.87
IBA	40	-45.001
IBA	40	-45.8
IBA	40	-46.778
IBA	40	-47.041
IBA	40	-47.261
IBA	40	-63.179
IBA	50	-8.858
IBA	50	-20.046
IBA	50	-20.269
IBA	50	-23.038
IBA	50	-29.873
IBA	50	-35.92
IBA	50	-38.356
IBA	50	-38.574
IBA	50	-40.259
IBA	50	-44.351
IBA	50	-45.254
IBA	50	-46.702
IBA	50	-47.041
IBA	50	-51.147
IBA	50	-53.377
IBA	60	-12.492
IBA	60	-16.33
IBA	60	-20.126
IBA	60	-25.299
IBA	60	-31.253
IBA	60	-31.654
IBA	60	-42.311
IBA	60	-44.75
IBA	60	-45.793
IBA	60	-45.972
IBA	60	-51.455
IBA	60	-51.696
IBA	60	-53.208
IBA	60	-59.399
IBA	60	-72.305
IBA	70	4.263
IBA	70	1.953
IBA	70	-1.226
IBA	70	-27.109
IBA	70	-33.216
IBA	70	-33.44
IBA	70	-38.885
IBA	70	-39.689
IBA	70	-39.781
IBA	70	-41.932
IBA	70	-43.041
IBA	70	-44.336
IBA	70	-46.947
IBA	70	-53.945
IBA	70	-56.008
IBA	80	1.494
IBA	80	-9.29
IBA	80	-11.31
IBA	80	-17.199
IBA	80	-29.745
IBA	80	-34.342
IBA	80	-34.652
IBA	80	-36.205
IBA	80	-36.835
IBA	80	-37.986
IBA	80	-41.782
IBA	80	-45.392
IBA	80	-47.041
IBA	80	-51.767
IBA	80	-55.125
IBA	90	-13.241
IBA	90	-23.418
IBA	90	-25.415
IBA	90	-32.499
IBA	90	-32.725
IBA	90	-33.056
IBA	90	-34.155
IBA	90	-35.372
IBA	90	-40.071
IBA	90	-41.948
IBA	90	-42.433
IBA	90	-42.677
IBA	90	-46.047
IBA	90	-50.996
IBA	90	-68.067
IBD	-90	-46.242
IBD	-90	-30.928
IBD	-90	-30.358
IBD	-90	-29.886
IBD	-90	-29.399
IBD	-90	-28.375
IBD	-90	-25.764
IBD	-90	-25.13
IBD	-90	-23.725
IBD	-90	-23.694
IBD	-90	-23.285
IBD	-90	-23.063
IBD	-90	-21.764
IBD	-90	-17.996
IBD	-90	-11.895
IBD	-80	-26.797
IBD	-80	-22.347
IBD	-80	-20.911
IBD	-80	-18.654
IBD	-80	-14.983
IBD	-80	-14.677
IBD	-80	-14.294
IBD	-80	-13.712
IBD	-80	-10.253
IBD	-80	-7.494
IBD	-80	2.717
IBD	-80	5.979
IBD	-80	11.979
IBD	-80	19.253
IBD	-80	21.601
IBD	-70	-35.611
IBD	-70	-34.313
IBD	-70	-31.464
IBD	-70	-28.223
IBD	-70	-23.376
IBD	-70	-18.16
IBD	-70	-18.042
IBD	-70	-13.207
IBD	-70	-10.896
IBD	-70	-9.149
IBD	-70	-8.608
IBD	-70	-4.184
IBD	-70	-3.962
IBD	-70	0.694
IBD	-70	9.017
IBD	-60	-33.308
IBD	-60	-31.459
IBD	-60	-31.322
IBD	-60	-30.573
IBD	-60	-29.761
IBD	-60	-28.481
IBD	-60	-28.412
IBD	-60	-28.178
IBD	-60	-28.036
IBD	-60	-24.958
IBD	-60	-17.26
IBD	-60	-16.483
IBD	-60	-14.962
IBD	-60	-13.655
IBD	-60	-6.378
IBD	-50	-37.958
IBD	-50	-37.705
IBD	-50	-32.666
IBD	-50	-30.607
IBD	-50	-29.483
IBD	-50	-29.464
IBD	-50	-26.868
IBD	-50	-24.093
IBD	-50	-23.326
IBD	-50	-22.094
IBD	-50	-21.317
IBD	-50	-20.095
IBD	-50	-16.18
IBD	-50	-14.242
IBD	-50	-8.032
IBD	-40	-26.109
IBD	-40	-24.263
IBD	-40	-23.013
IBD	-40	-22.681
IBD	-40	-21.157
IBD	-40	-17.728
IBD	-40	-16.483
IBD	-40	-15.99
IBD	-40	-15.567
IBD	-40	-15.298
IBD	-40	-15.298
IBD	-40	-13.137
IBD	-40	-10.209
IBD	-40	-1.975
IBD	-40	11.585
IBD	-30	-27.554
IBD	-30	-27.494
IBD	-30	-19.697
IBD	-30	-19.033
IBD	-30	-15.802
IBD	-30	-13.238
IBD	-30	-11.913
IBD	-30	-10.574
IBD	-30	-9.804
IBD	-30	-9.774
IBD	-30	-7.802
IBD	-30	-7.06
IBD	-30	7.056
IBD	-30	8.128
IBD	-30	9.291
IBD	-20	-16.196
IBD	-20	-13.109
IBD	-20	-11.851
IBD	-20	-10.178
IBD	-20	-7.414
IBD	-20	0.511
IBD	-20	3.325
IBD	-20	3.95
IBD	-20	5.981
IBD	-20	12.042
IBD	-20	14.705
IBD	-20	16.507
IBD	-20	20.47
IBD	-20	26.949
IBD	-20	28.783
IBD	-10	-9.579
IBD	-10	1.045
IBD	-10	9.088
IBD	-10	9.695
IBD	-10	10.413
IBD	-10	16.094
IBD	-10	16.954
IBD	-10	17.163
IBD	-10	18.599
IBD	-10	21.046
IBD	-10	21.732
IBD	-10	22.209
IBD	-10	25.747
IBD	-10	33.061
IBD	-10	34.066
IBD	0	14.784
IBD	0	15.436
IBD	0	23.078
IBD	0	24.818
IBD	0	27.168
IBD	0	27.579
IBD	0	28.077
IBD	0	28.791
IBD	0	29.867
IBD	0	30.424
IBD	0	32.091
IBD	0	32.238
IBD	0	33.87
IBD	0	37.168
IBD	0	37.464
IBD	10	25.851
IBD	10	27.567
IBD	10	28.948
IBD	10	29.278
IBD	10	30.389
IBD	10	31.98
IBD	10	34.313
IBD	10	34.388
IBD	10	34.511
IBD	10	36.292
IBD	10	38.48
IBD	10	42.428
IBD	10	42.711
IBD	10	46.28
IBD	10	51.49
IBD	20	30.213
IBD	20	31.871
IBD	20	34.02
IBD	20	35.304
IBD	20	35.628
IBD	20	38.226
IBD	20	39.257
IBD	20	39.393
IBD	20	40.796
IBD	20	40.862
IBD	20	41.277
IBD	20	42.277
IBD	20	43.061
IBD	20	43.213
IBD	20	50.323
IBD	30	31.342
IBD	30	32.749
IBD	30	36.721
IBD	30	40.239
IBD	30	42.513
IBD	30	43.175
IBD	30	45.346
IBD	30	46.8
IBD	30	48.085
IBD	30	49.223
IBD	30	51.996
IBD	30	52.131
IBD	30	54.237
IBD	30	57.084
IBD	30	60.094
IBD	40	39.575
IBD	40	37.303
IBD	40	43.915
IBD	40	35.432
IBD	40	35.333
IBD	40	33.129
IBD	40	47.103
IBD	40	48.429
IBD	40	49.311
IBD	40	50.403
IBD	40	52.161
IBD	40	56.445
IBD	40	60.351
IBD	40	60.622
IBD	40	60.868
IBD	50	52.115
IBD	50	52.486
IBD	50	53.719
IBD	50	54.258
IBD	50	54.453
IBD	50	55.22
IBD	50	44.633
IBD	50	56.395
IBD	50	43.504
IBD	50	61.14
IBD	50	38.624
IBD	50	64.132
IBD	50	65.746
IBD	50	34.148
IBD	50	32.531
IBD	60	60.307
IBD	60	59.595
IBD	60	57.478
IBD	60	63.503
IBD	60	64.469
IBD	60	64.932
IBD	60	54.513
IBD	60	53.7
IBD	60	53.676
IBD	60	53.497
IBD	60	49.228
IBD	60	70.895
IBD	60	44.251
IBD	60	36.796
IBD	60	34.775
IBD	70	65.574
IBD	70	59.897
IBD	70	57.084
IBD	70	56.346
IBD	70	54.84
IBD	70	54.356
IBD	70	53.399
IBD	70	52.486
IBD	70	49.485
IBD	70	43.822
IBD	70	43.5
IBD	70	36.527
IBD	70	35.922
IBD	70	33.97
IBD	70	33.129
IBD	80	59.891
IBD	80	59.55
IBD	80	53.018
IBD	80	52.422
IBD	80	48.679
IBD	80	44.991
IBD	80	44.386
IBD	80	44.008
IBD	80	43.482
IBD	80	40.462
IBD	80	40.37
IBD	80	36.22
IBD	80	35.932
IBD	80	32.437
IBD	80	28.494
IBD	90	66.79
IBD	90	64.019
IBD	90	62.048
IBD	90	53.539
IBD	90	53.086
IBD	90	52.577
IBD	90	50.511
IBD	90	46.258
IBD	90	44.992
IBD	90	44.495
IBD	90	43.198
IBD	90	42.093
IBD	90	40.136
IBD	90	39.575
IBD	90	35.699
IBF	-90	-49.915
IBF	-90	-47.273
IBF	-90	-44.374
IBF	-90	-43.3
IBF	-90	-43.3
IBF	-90	-42.852
IBF	-90	-41.273
IBF	-90	-39.918
IBF	-90	-39.298
IBF	-90	-38.842
IBF	-90	-38.703
IBF	-90	-37.263
IBF	-90	-36.295
IBF	-90	-32.831
IBF	-90	-30.897
IBF	-80	-49.214
IBF	-80	-42.799
IBF	-80	-41.273
IBF	-80	-40.934
IBF	-80	-39.22
IBF	-80	-37.656
IBF	-80	-36.47
IBF	-80	-36.202
IBF	-80	-34.786
IBF	-80	-33.816
IBF	-80	-33.053
IBF	-80	-33.006
IBF	-80	-31.587
IBF	-80	-30.897
IBF	-80	-26.281
IBF	-70	-48.759
IBF	-70	-46.778
IBF	-70	-45.897
IBF	-70	-44.374
IBF	-70	-43.3
IBF	-70	-41.979
IBF	-70	-39.22
IBF	-70	-35.29
IBF	-70	-35.163
IBF	-70	-34.786
IBF	-70	-33.816
IBF	-70	-31.124
IBF	-70	-31.045
IBF	-70	-26.574
IBF	-70	-22.482
IBF	-60	-47.139
IBF	-60	-46.485
IBF	-60	-46.054
IBF	-60	-44.218
IBF	-60	-44.053
IBF	-60	-42.122
IBF	-60	-38.876
IBF	-60	-38.204
IBF	-60	-36.965
IBF	-60	-36.051
IBF	-60	-35.846
IBF	-60	-34.786
IBF	-60	-33.816
IBF	-60	-33.053
IBF	-60	-27.18
IBF	-50	-46.971
IBF	-50	-44.531
IBF	-50	-39.47
IBF	-50	-39.124
IBF	-50	-38.909
IBF	-50	-36.708
IBF	-50	-35.494
IBF	-50	-35.474
IBF	-50	-33.58
IBF	-50	-32.338
IBF	-50	-30.897
IBF	-50	-30.019
IBF	-50	-29.701
IBF	-50	-29.493
IBF	-50	-18.509
IBF	-40	-36.835
IBF	-40	-43.603
IBF	-40	-35.445
IBF	-40	-34.911
IBF	-40	-34.786
IBF	-40	-34.786
IBF	-40	-34.717
IBF	-40	-34.539
IBF	-40	-34.361
IBF	-40	-46.054
IBF	-40	-32.551
IBF	-40	-28.773
IBF	-40	-26.574
IBF	-40	-26.574
IBF	-40	-24.988
IBF	-30	-30.019
IBF	-30	-30.019
IBF	-30	-29.81
IBF	-30	-29.596
IBF	-30	-31.587
IBF	-30	-31.823
IBF	-30	-32.558
IBF	-30	-26.281
IBF	-30	-25.994
IBF	-30	-25.899
IBF	-30	-25.076
IBF	-30	-35.036
IBF	-30	-24.813
IBF	-30	-37.017
IBF	-30	-16.361
IBF	-20	-19.678
IBF	-20	-19.25
IBF	-20	-21.125
IBF	-20	-21.926
IBF	-20	-22.545
IBF	-20	-16.773
IBF	-20	-23.237
IBF	-20	-23.324
IBF	-20	-23.499
IBF	-20	-23.677
IBF	-20	-23.858
IBF	-20	-24.288
IBF	-20	-25.994
IBF	-20	-26.574
IBF	-20	-29.701
IBF	-10	-10.784
IBF	-10	-8.857
IBF	-10	-11.362
IBF	-10	-8.594
IBF	-10	-11.842
IBF	-10	-7.786
IBF	-10	-5.184
IBF	-10	-15.745
IBF	-10	-15.986
IBF	-10	-19.825
IBF	-10	-20.74
IBF	-10	-22.321
IBF	-10	-23.237
IBF	-10	-23.499
IBF	-10	-23.677
IBF	0	-0.825
IBF	0	-1.787
IBF	0	-1.937
IBF	0	2.026
IBF	0	2.127
IBF	0	2.151
IBF	0	2.298
IBF	0	2.748
IBF	0	-4.524
IBF	0	-4.847
IBF	0	5.107
IBF	0	-6.078
IBF	0	7.998
IBF	0	8.151
IBF	0	8.408
IBF	10	8.475
IBF	10	8.375
IBF	10	12.208
IBF	10	5.366
IBF	10	16.796
IBF	10	17.041
IBF	10	2.345
IBF	10	2.151
IBF	10	2.143
IBF	10	19.044
IBF	10	19.107
IBF	10	19.249
IBF	10	-1.836
IBF	10	22.186
IBF	10	31.029
IBF	20	21.598
IBF	20	23.072
IBF	20	23.247
IBF	20	16.71
IBF	20	25.165
IBF	20	14.29
IBF	20	26.459
IBF	20	26.852
IBF	20	26.949
IBF	20	27.675
IBF	20	28.544
IBF	20	29.626
IBF	20	31.759
IBF	20	32.187
IBF	20	34.391
IBF	30	30.079
IBF	30	31.295
IBF	30	31.759
IBF	30	27.77
IBF	30	27.675
IBF	30	27.56
IBF	30	32.726
IBF	30	33.622
IBF	30	26.265
IBF	30	36.269
IBF	30	23.247
IBF	30	22.036
IBF	30	20.305
IBF	30	40.767
IBF	30	19.178
IBF	40	39.912
IBF	40	39.62
IBF	40	39.032
IBF	40	38.39
IBF	40	36.999
IBF	40	36.815
IBF	40	35.819
IBF	40	34.59
IBF	40	34.057
IBF	40	33.448
IBF	40	32.814
IBF	40	27.56
IBF	40	53.297
IBF	40	26.267
IBF	40	22.644
IBF	50	50.017
IBF	50	48.716
IBF	50	46.881
IBF	50	44.363
IBF	50	44.207
IBF	50	40.918
IBF	50	40.175
IBF	50	36.861
IBF	50	36.269
IBF	50	35.019
IBF	50	34.151
IBF	50	30.186
IBF	50	30.12
IBF	50	29.475
IBF	50	20.672
IBF	60	44.834
IBF	60	44.058
IBF	60	40.918
IBF	60	40.175
IBF	60	38.859
IBF	60	38.481
IBF	60	36.588
IBF	60	35.752
IBF	60	34.157
IBF	60	33.388
IBF	60	31.029
IBF	60	30.186
IBF	60	27.569
IBF	60	27.049
IBF	60	21.753
IBF	70	53.966
IBF	70	46.477
IBF	70	39.172
IBF	70	39.032
IBF	70	37.288
IBF	70	37.159
IBF	70	35.348
IBF	70	34.839
IBF	70	31.067
IBF	70	29.437
IBF	70	27.77
IBF	70	23.723
IBF	70	22.172
IBF	70	22.069
IBF	70	15.965
IBF	80	51.759
IBF	80	50.325
IBF	80	46.728
IBF	80	43.906
IBF	80	39.312
IBF	80	38.755
IBF	80	36.452
IBF	80	36.22
IBF	80	35.019
IBF	80	34.466
IBF	80	32.919
IBF	80	32.753
IBF	80	32.496
IBF	80	32.306
IBF	80	29.658
IBF	90	63.33
IBF	90	62.433
IBF	90	60.661
IBF	90	60.075
IBF	90	58.459
IBF	90	57.398
IBF	90	57.382
IBF	90	56.932
IBF	90	55.867
IBF	90	52.681
IBF	90	49.224
IBF	90	46.629
IBF	90	46.524
IBF	90	43.303
IBF	90	32.041
IBJ	-90	-45.163
IBJ	-90	-40.231
IBJ	-90	-40.148
IBJ	-90	-34.66
[truncated: 11,681 more rows]
